# Supplementary material for: The Genetics of Glucose-6-Phosphate-Dehydrogenase (G6PD) and Uridine Diphosphate Glucuronosyl Transferase 1A1 (UGT1A1) Promoter Gene Polymorphism in Relation to Quantitative Biochemical G6PD Activity Measurement and Neonatal Hyperbilirubinemia
Source: Children (Basel). 2023 Jul 6;10(7):1172. doi: 10.3390/children10071172 (PMC10378156; doi:10.3390/children10071172)
Supplement: Supplementary file 1 [file children-10-01172-s001.zip]

Archive with 1 entries (1 files):
- children-2477926-supplementary.xlsx
