# Supplementary material for: The Genetics of Glucose-6-Phosphate-Dehydrogenase (G6PD) and Uridine Diphosphate Glucuronosyl Transferase 1A1 (UGT1A1) Promoter Gene Polymorphism in Relation to Quantitative Biochemical G6PD Activity Measurement and Neonatal Hyperbilirubinemia
Source: Children (Basel). 2023 Jul 6;10(7):1172. doi: 10.3390/children10071172 (PMC10378156; doi:10.3390/children10071172)
Supplement: Supplementary file 1 [file children-10-01172-s001.zip › children-2477926-supplementary.xlsx]

## Sheet: גיליון1
	Exon	LEFT PRIMER (FW)	RIGHT PRIMER (RV)	PRODUCT SIZE
1	1.1	aatcaagaagagactgcccaat	GCCCCTACTGTCCGGTTT	199
2	1.2	TGCCGGCGGAAGTGGAGC	TCGGGCACCTGCGCTGGA	207
3	1.3	CCGTGCCCGCCGGAATTG	TGAGCGGACCCGCCTCAGG	200
4	1.4	TCCAGCGCAGGTGCCCGA	AGCCCCGCCGGCCCATTTAAT	181
5	1.5	CTGAGGCGGGTCCGCTCA	tgctcggttctcaagcacaaca	237
6	2.1	ggggctaacttctcaatgctc	TGTGTGTATCCGACTGATGGA	167
7	2.2	AGAGCAGGTGGCCCTGAG	ggaaaagctgaggcatgga	180
8	3	caagggtggaggatgatgta	gggcacagctgtaaccagt	198
9	4.1	taagtgtgtcccaccactgc	CGGATGTCAGCCACTGTGA	178
10	4.2	CTTCTGCCCGAAAACACCT	aggagaggaggagagcatcc	204
11	5.1	gcagaacacacacggactca	GTTGAGGCGCTGGTAGGAG	169
12	5.2	CTTTGCCCGCAACTCCTAT	CGTGAATGTTCTTGGTGACG	164
13	5.3	CCAACCGCCTCTTCTACCT	ctcatagagtggtgggagcac	156
14	6.1	tgatgcagctctgatcctca	GCGGTAGATCTGGTCCTCAC	179
15	6.2	GCTGTCCAACCACATCTCCT	gggtcacccttgtctgagtt	211
16	7.1	agacaagggtgacccctca	CGACCCTCAGTGCCAAAG	173
17	7.2	GACAACATCGCCTGCGTTA	tcccccaagatagggaagag	176
18	8	cccttgaaccaggtgaacag	agtgcctcgtcacagatgg	219
19	9.1	cctgagggctgcacatct	CGTCCAGGTACCCTTTGGT	198
20	9.2	GTGCAGGCCAACAATGTG	gtgcgtgagtgtctcagtgg	247
21	10.1	ctcccactgagacactcacg	GGATCACCAGCTCGTTGC	201
22	10.2	AGGCTGCAGTTCCATGATGT	ATCTGTTGCCGTAGGTCAGG	175
23	10.3	CCAAGATGATGACCAAGAAGC	gtgtcttgctgatgccactg	173
24	11	acatgGtggcaggcagtg	accccatagcccacaggtat	169
25	12.1	gctatggggtggcctttg	cctttcctcacCTGCCATAA	174
26	12.2	CGTATTTTCACCCCACTGCT	tggaggagaggcatgaggta	153
27	13.1	TTATGGCAGgtgaggaaagg	AGAGCTTGTGGGGGTTCAC	195
28	13.2	AGGCAGACGAGCTGATGAAG	GAATGTGCAGCTGAGGTCAA	179
